# Supplementary material for: Reputation based on internal capabilities: The case of small enterprises within the Colombian orange economy
Source: PLoS One. 2023 Jun 21;18(6):e0285026. doi: 10.1371/journal.pone.0285026 (PMC10284378; doi:10.1371/journal.pone.0285026)
Supplement: S1 File — (R) [file pone.0285026.s001.R]

### ANÁLISIS FACTORIAL EXPLORATORIO

PCAMATRIZ <- cor(Reputacion)
round(PCAMATRIZ, 2)
cortest.bartlett(PCAMATRIZ, n=250)
KMO(Reputacion)
det(PCAMATRIZ)

pc1 <- principal(Reputacion, nfactors=15, rotate="none")
pc2 <- principal(PCAMATRIZ, nfactors=15, rotate="none")

pc1
plot(pc1$values, type="b")

pc41 <- principal(Reputacion, nfactors=4, rotate="none")
pc41

factor.model(pc41$loadings)
factor.residuals(PCAMATRIZ, pc41$loadings)
residuals<-factor.residuals(PCAMATRIZ, pc41$loadings)
residuals <- as.matrix(residuals[upper.tri(residuals)])
large.resid <- abs(residuals) > 0.05
sum(large.resid)
sum(large.resid)/nrow(residuals)

pc51 <- principal(Reputacion, nfactors=4, rotate="varimax")
pc51
print.psych(pc51, cut=0.3, sort=TRUE)
fa.diagram(pc51, cut=.3, digits=2,e.size=.05)

Scores <- pc51$scores
stat.desc(Scores)
boxplot(Scores, xlab = "Dimensiones", ylab = "Puntaje")
Base <- cbind(Reputacion, Scores)
write.csv(Base, file="Base.csv")

###ANÁLISIS FACTORIAL CONFIRMATORIO

modelo1<-'
INN =~ INN01+INN02+INN03+INN04
REP =~ REP01+REP02+KNW03
REP2 =~ REP03+REP04
PER =~ PER01+PER03+PER04+PER05 

#Varianza de los factores
INN~~INN
REP~~REP
REP2~~REP2
PER~~PER

#Covarianzas
REP~~INN
REP2~~INN
PER~~REP
PER~~REP2

#Varianzas errores

INN01~~INN01
INN02~~INN02
INN03~~INN03
INN04~~INN04

REP01~~REP01
REP02~~REP02
KNW03~~KNW03

REP03~~REP03
REP04~~REP04

PER01~~PER01
PER03~~PER03
PER04~~PER04
PER05~~PER05

'

fit_modelo1 <-cfa(model=modelo1, std.lv=TRUE, mimic="eqs", estimator="ML", data=Reputacion)
summary(fit_modelo1, fit.measures = TRUE, standardized = TRUE, rsquare = TRUE)
modindices(fit_modelo1, sort. = TRUE, minimum.value = 2.58)

resid(fit_modelo1,type = "standardized")
semPaths(fit_modelo1, what = "std", style = "lisrel", layout = "tree", rotation = 2, color = list(lat = rgb(205, 205, 205, maxColorValue = 205), man = rgb(205, 205, 205, maxColorValue = 205))) 

PER <- cbind(PER01, PER03, PER04, PER05)
alpha(PER)

INN <- cbind(INN01, INN02, INN03, INN04)
alpha(INN)

REP2 <- cbind(REP04, REP03)
alpha(REP)

REP <- cbind(REP01, REP02, KNW03)
alpha(REP2)

alpha(Reputacion)

##Modelo SEM

ModeloSEM <- '

INN =~ 1*INN01+INN02+INN03+INN04
REP =~ 1*REP01+REP02+KNW03
REP2 =~ 1*REP03+REP04
PER =~ 1*PER01+PER03+PER04+PER05 

#Modelo Estructural
PER~REP+REP2+INN

#Varianzas de los factores

INN~~INN
REP~~REP
REP2~~REP2
#PER~~PER

# Covarianzas

INN~REP
INN~REP2
INN~PER
REP~REP2
REP~PER
REP2~PER

# varianzas errores

INN01~~INN01
INN02~~INN02
INN03~~INN03
INN04~~INN04

REP01~~REP01
REP02~~REP02
KNW03~~KNW03

REP03~~REP03
REP04~~REP04

PER01~~PER01
PER03~~PER03
PER04~~PER04
PER05~~PER05

'

fit2<-lavaan (ModeloSEM, data = Reputacion, std.lv = TRUE, mimic = "eqs", estimator = "ml")
summary(fit2, fit.measures = TRUE, standardized = TRUE, rsquare = TRUE)
resid(fit2,type = "standardized")
semPaths(fit2, what = "std", style = "lisrel", layout = "tree")
